# Supplementary material for: The World Health Organization (WHO) Integrated Care for Older People (ICOPE) Framework: A Narrative Review on Its Adoption Worldwide and Lessons Learnt
Source: Int J Environ Res Public Health. 2022 Dec 22;20(1):154. doi: 10.3390/ijerph20010154 (PMC9819593; doi:10.3390/ijerph20010154)
Supplement: Supplementary file 1 [file ijerph-20-00154-s001.zip]

Archive with 1 entries (1 files):
- ijerph-2023514-supplementary.pdf
